# Supplementary material for: Social deprivation affects cooperative predator inspection in a cichlid fish
Source: R Soc Open Sci. 2015 Mar 25;2(3):140451. doi: 10.1098/rsos.140451 (PMC4448828; doi:10.1098/rsos.140451)
Supplement: data is attached as ESM [file rsos140451supp1.xlsx]

## Sheet: Data GLMM
Experiment	Coop_inspec	Single_inspec	Social_env	Family_comb	Size_Difference	Relatedness
FFWE	yes	no	Group	A	1.2	UFK
dafr	yes	yes	Group	B	0.4	UFK
SARE	yes	no	Group	C	-0.7	UFK
sdfe	yes	yes	Group	C	0.5	UFK
DASD	yes	no	Group	D	-0.3	UFK
DSFWE	yes	yes	Group	D	0.7	UFK
DGAEGS	yes	yes	Group	E	0.4	UFK
LDKDL	yes	no	Group	E	-1.2	UFK
gadgt	yes	yes	Group	F	-0.1	UFK
gera	no	yes	Group	F	-0.3	UFK
adfawe	yes	yes	Group	H	0.2	UFK
gadsdgwe	yes	no	Group	H	-0.6	UFK
GAEGS	yes	yes	Group	H	0	UFK
GAHH	yes	yes	Group	H	0	UFK
HAHDGES	yes	yes	Group	I	-0.4	UFK
DDDGWE	yes	yes	Group	K	-0.4	UFK
sldlyyy	yes	no	Group	M	1.5	UFK
HDFSH	yes	yes	Group	P	0.5	UFK
DDFEEW	yes	no	Group	Q	0.2	UFK
adgz	yes	yes	Group	R	-0.9	UFK
haet	yes	yes	Group	R	0.2	UFK
FGADGE	yes	yes	Group	AI	1	UNK
GASDG	yes	yes	Group	AI	0.6	UNK
adfs	no	yes	Group	BR	-0.3	UNK
gad	yes	yes	Group	BR	0.9	UNK
gdfg	yes	yes	Group	CP	-0.2	UNK
GDFW	yes	yes	Group	CP	-0.1	UNK
ADFA	no	yes	Group	DE	-0.5	UNK
SADAS	no	yes	Group	DE	-0.5	UNK
GAGFR	no	yes	Group	EQ	0.4	UNK
sdfsd	yes	yes	Group	EQ	0	UNK
gadt	yes	no	Group	FD	0.6	UNK
gaes	yes	yes	Group	FD	-0.1	UNK
GGSDE	no	yes	Group	HK	0.5	UNK
HHASDG	yes	yes	Group	HK	0.2	UNK
DAGWE	yes	no	Group	IO	-0.5	UNK
GASETW	no	yes	Group	IO	0.3	UNK
HHJJK	yes	yes	Group	KM	-0.3	UNK
aslekekd	yes	yes	Group	MH	0.1	UNK
ksejwje	yes	yes	Group	MH	0.4	UNK
ORKDG	yes	yes	Group	PJ	0.4	UNK
SDFEG	yes	yes	Group	PJ	0.5	UNK
FASDG	yes	yes	Group	QA	-0.4	UNK
LRKWR	yes	yes	Group	QA	-0.8	UNK
gagh	no	yes	Group	RC	-0.2	UNK
GSAGH	no	yes	Isolated	B	1	UFK
DHSFH	no	yes	Isolated	E	-0.2	UFK
SEHRD	no	yes	Isolated	H	0.9	UFK
asddyy	no	yes	Isolated	I	-0.2	UFK
DHSFE	no	yes	Isolated	K	-0.2	UFK
qsdgse	no	yes	Isolated	L	0.2	UFK
GKADEW	no	yes	Isolated	N	-0.4	UFK
KKDKKKS	no	yes	Isolated	P	0.1	UFK
SGADDS	no	yes	Isolated	DO	0	UNK
YADFS	no	yes	Isolated	FI	-0.1	UNK
dgsdwwek	no	yes	Isolated	GJ	1.1	UNK
KKKSSSE	no	yes	Isolated	JG	0.3	UNK
JSFGR	yes	yes	Isolated	JH	0.3	UNK
SPPPGDSD	no	yes	Isolated	KP	-0.3	UNK
asdfsdg	no	yes	Isolated	LF	0.8	UNK

## Sheet: Data LME
Experiment	No_Coop_Insp	No_Single_Insp	No_Inpsections	Total_Time_Coop	LOG_distances	D.F1_F2	Size_Difference	Family_comb	Social_env	Relatedness
FFWE	1	1	2	225	0.269163	1.8585	1.2	A	Group	UFK
dafr	1	1	2	300	0.334253	2.159	0.4	B	Group	UFK
SARE	1	1	2	330	0.162415	1.4535	-0.7	C	Group	UFK
sdfe	1	2	3	180	0.630377	4.2695	0.5	C	Group	UFK
DASD	3	1	4	350	0.277838	1.896	-0.3	D	Group	UFK
DSFWE	1	3	4	235	-0.0195421	0.956	0.7	D	Group	UFK
DGAEGS	3	2	5	285	0.54133	3.478	0.4	E	Group	UFK
LDKDL	2	2	4	225	0.352183	2.25	-1.2	E	Group	UFK
gadgt	3	1	4	315	0.411956	2.582	-0.1	F	Group	UFK
gera	0	1	1	0	1.57187	37.314	-0.3	F	Group	UFK
adfawe	2	1	3	305	0.415641	2.604	0.2	H	Group	UFK
gadsdgwe	3	0	3	325	0.156246	1.433	-0.6	H	Group	UFK
GAEGS	1	2	3	215	0.745387	5.564	0	H	Group	UFK
GAHH	2	3	5	200	0.311118	2.047	0	H	Group	UFK
HAHDGES	2	1	3	275	0.505354	3.2015	-0.4	I	Group	UFK
DDDGWE	2	2	4	20	1.44276	27.718	-0.4	K	Group	UFK
sldlyyy	1	0	1	340	0.18327	1.525	1.5	M	Group	UFK
HDFSH	2	1	3	330	0.231979	1.706	0.5	P	Group	UFK
DDFEEW	2	0	2	255	0.272422	1.8725	0.2	Q	Group	UFK
adgz	1	2	3	325	0.458487	2.874	-0.9	R	Group	UFK
haet	1	2	3	250	0.487492	3.0725	0.2	R	Group	UFK
FGADGE	1	2	3	255	0.624695	4.214	1	AI	Group	UNK
GASDG	3	2	5	165	0.740481	5.5015	0.6	AI	Group	UNK
adfs	0	1	1	0	1.71501	51.881	-0.3	BR	Group	UNK
gad	8	2	10	170	0.423901	2.654	0.9	BR	Group	UNK
gdfg	1	3	4	65	1.16417	14.594	-0.2	CP	Group	UNK
GDFW	1	1	2	160	1.54246	34.871	-0.1	CP	Group	UNK
ADFA	0	1	1	0	1.6526	44.937	-0.5	DE	Group	UNK
SADAS	0	1	1	0	1.5501	35.4895	-0.5	DE	Group	UNK
GAGFR	0	1	1	0	1.62045	41.73	0.4	EQ	Group	UNK
sdfsd	1	1	2	335	-0.228413	0.591	0	EQ	Group	UNK
gadt	2	1	3	325	0.267875	1.853	0.6	FD	Group	UNK
gaes	1	4	5	95	0.28092	1.9095	-0.1	FD	Group	UNK
GGSDE	0	1	1	0	1.71112	51.418	0.5	HK	Group	UNK
HHASDG	4	4	8	110	0.829272	6.7495	0.2	HK	Group	UNK
DAGWE	2	2	4	250	-0.286509	0.517	-0.5	IO	Group	UNK
GASETW	0	4	4	0	1.48913	30.841	0.3	IO	Group	UNK
HHJJK	4	2	6	85	0.200577	1.587	-0.3	KM	Group	UNK
aslekekd	3	2	5	235	0.680698	4.794	0.1	MH	Group	UNK
ksejwje	3	4	7	175	0.184975	1.531	0.4	MH	Group	UNK
ORKDG	2	1	3	100	0.414556	2.5975	0.4	PJ	Group	UNK
SDFEG	1	1	2	155	0.441145	2.7615	0.5	PJ	Group	UNK
FASDG	4	5	9	105	0.977678	9.499	-0.4	QA	Group	UNK
LRKWR	1	2	3	130	0.708676	5.113	-0.8	QA	Group	UNK
gagh	0	5	5	0	1.34663	22.214	-0.2	RC	Group	UNK
GSAGH	0	3	3	0	1.71601	52.0005	1	B	Isolated	UFK
DHSFH	0	3	3	0	1.70327	50.498	-0.2	E	Isolated	UFK
SEHRD	0	1	1	0	1.65493	45.178	0.9	H	Isolated	UFK
asddyy	0	1	1	0	1.80061	63.184	-0.2	I	Isolated	UFK
DHSFE	0	2	2	0	1.19181	15.553	-0.2	K	Isolated	UFK
qsdgse	0	1	1	0	1.62233	41.911	0.2	L	Isolated	UFK
GKADEW	1	1	2	0	1.63906	43.557	-0.4	N	Isolated	UFK
KKDKKKS	0	1	1	0	1.76527	58.247	0.1	P	Isolated	UFK
SGADDS	0	1	1	0	1.558	36.141	0	DO	Isolated	UNK
YADFS	0	1	1	0	1.30816	20.331	-0.1	FI	Isolated	UNK
dgsdwwek	0	1	1	0	1.68642	48.576	1.1	GJ	Isolated	UNK
KKKSSSE	0	1	1	0	1.68598	48.5265	0.3	JG	Isolated	UNK
JSFGR	2	1	3	325	0.476832	2.998	0.3	JH	Isolated	UNK
SPPPGDSD	0	3	3	0	1.66475	46.212	-0.3	KP	Isolated	UNK
asdfsdg	0	2	2	0	1.70148	50.29	0.8	LF	Isolated	UNK
